# Supplementary material for: 3,4-Difluorobenzocurcumin Inhibits Vegfc-Vegfr3-Erk Signalling to Block Developmental Lymphangiogenesis in Zebrafish
Source: Pharmaceuticals (Basel). 2021 Jun 26;14(7):614. doi: 10.3390/ph14070614 (PMC8308560; doi:10.3390/ph14070614)
Supplement: Supplementary file 1 [file pharmaceuticals-14-00614-s001.zip]

Archive with 1 entries (1 files):
- pharmaceuticals-1242826-supplementary.pdf
